# Supplementary material for: Plant defense elicitors: plant fitness versus wheat stem sawfly
Source: PeerJ. 2018 Nov 1;6:e5892. doi: 10.7717/peerj.5892 (PMC6215698; doi:10.7717/peerj.5892)
Supplement: Supplemental Information 1 [file peerj-06-5892-s001.xlsx]

## Sheet: Lab non- choice
No-choice study
Treatment	Replicates	Observation time	Adult settling percentage
Control	1	Morning	57
Control	1	Evening	57
Control	2	Morning	71
Control	2	Evening	43
Control	3	Morning	57
Control	3	Evening	71
Control	4	Morning	29
Control	4	Evening	57
Control	5	Morning	57
Control	5	Evening	29
Control	6	Morning	29
Control	6	Evening	57
Control	7	Morning	71
Control	7	Evening	57
Control	8	Morning	43
Control	8	Evening	29
Neem	1	Morning	29
Neem	1	Evening	57
Neem	2	Morning	29
Neem	2	Evening	43
Neem	3	Morning	57
Neem	3	Evening	29
Neem	4	Morning	57
Neem	4	Evening	43
Neem	5	Morning	29
Neem	5	Evening	57
Neem	6	Morning	14
Neem	6	Evening	43
Neem	7	Morning	43
Neem	7	Evening	57
Neem	8	Morning	57
Neem	8	Evening	43
Cis-jasmone	1	Morning	29
Cis-jasmone	1	Evening	57
Cis-jasmone	2	Morning	43
Cis-jasmone	2	Evening	71
Cis-jasmone	3	Morning	57
Cis-jasmone	3	Evening	43
Cis-jasmone	4	Morning	57
Cis-jasmone	4	Evening	57
Cis-jasmone	5	Morning	14
Cis-jasmone	5	Evening	71
Cis-jasmone	6	Morning	57
Cis-jasmone	6	Evening	57
Cis-jasmone	7	Morning	43
Cis-jasmone	7	Evening	43
Cis-jasmone	8	Morning	71
Cis-jasmone	8	Evening	57
Actigard	1	Morning	43
Actigard	1	Evening	43
Actigard	2	Morning	57
Actigard	2	Evening	29
Actigard	3	Morning	43
Actigard	3	Evening	43
Actigard	4	Morning	43
Actigard	4	Evening	71
Actigard	5	Morning	57
Actigard	5	Evening	57
Actigard	6	Morning	57
Actigard	6	Evening	29
Actigard	7	Morning	43
Actigard	7	Evening	43
Actigard	8	Morning	29
Actigard	8	Evening	71

## Sheet: Choice experiemnt
Cage choice study
	Actigard							Cis-jasomne							Neem
	Adult setling percentages on treated and untreated plants							Adult setling percentages on treated and untreated plants							Adult setling percentages on treated and untreated plants
	Morning		Evenning time					Morning		Evenning time					Morning		Evenning time
Replicate	Treated Plants (%)	Untreated Plants (%)	Treated Plants (%)	Untreated Plants (%)			Replicate	Treated Plants (%)	Untreated Plants (%)	Treated Plants (%)	Untreated Plants (%)			Replicate	Treated Plants (%)	Untreated Plants (%)	Treated Plants (%)	Untreated Plants (%)
1	30	30	20	60			1	30	30	50	30			1	10	60	0	80
2	10	70	20	40			2	40	30	30	50			2	20	50	10	60
3	20	40	10	60			3	40	30	70	0			3	0	60	0	30
4	20	60	30	40			4	50	20	40	20			4	10	50	20	70
5	40	20	20	50			5	50	20	60	30			5	30	40	20	50
6	30	50	10	70			6	20	60	20	60			6	20	50	30	0
7	60	30	10	20			7	40	40	40	60			7	0	60	20	40
8	20	60	30	30			8	10	60	30	60			8	10	30	10	50

## Sheet: Infestation level
Title: Sawfly intestation level in treatment plots at different sampling time at three locations of Montana, 2017
Treatment	Rep		Sawfly infestation level (%)
		Time	Knees	Choteau	Conrad
Water-BEL	1	Pre-treatment	13.33	46.66	33.33
Water-BEL	2	Pre-treatment	20	6.66	0
Water-BEL	3	Pre-treatment	40	13.33	0
Water-BEL	4	Pre-treatment	20	0	6.66
Water-BAEL	1	Pre-treatment	0	33.33	26.66
Water-BAEL	2	Pre-treatment	33.33	20	0
Water-BAEL	3	Pre-treatment	33.33	26.66	33.33
Water-BAEL	4	Pre-treatment	13.33	20	13.33
Water-AEL	1	Pre-treatment	13.33	35	6.66
Water-AEL	2	Pre-treatment	46.66	28.1	20
Water-AEL	3	Pre-treatment	20	33.5	40
Water-AEL	4	Pre-treatment	13.33	36.5	0
Actigard-BEL	1	Pre-treatment	13.33	20	20
Actigard-BEL	2	Pre-treatment	33.33	0	13.33
Actigard-BEL	3	Pre-treatment	20	33.33	0
Actigard-BEL	4	Pre-treatment	33.33	26.66	6.66
Actigard-BAEL	1	Pre-treatment	6.67	33.33	13.33
Actigard-BAEL	2	Pre-treatment	40	0	13.33
Actigard-BAEL	3	Pre-treatment	40	13.33	13.33
Actigard-BAEL	4	Pre-treatment	0	26.66	13.33
Actigard-AEL	1	Pre-treatment	6.7	12	6.66
Actigard-AEL	2	Pre-treatment	6.66	22	33.3
Actigard-AEL	3	Pre-treatment	13.33	9	0
Actigard-AEL	4	Pre-treatment	20	29	0
Cis jasmone –BEL	1	Pre-treatment	13.33	33.33	6.66
Cis jasmone –BEL	2	Pre-treatment	20	13.33	0
Cis jasmone –BEL	3	Pre-treatment	26.66	46.66	6.66
Cis jasmone –BEL	4	Pre-treatment	46.66	20	6.66
Cis jasmone-BEAL	1	Pre-treatment	35	46.66	26.66
Cis jasmone-BEAL	2	Pre-treatment	13.5	0	0
Cis jasmone-BEAL	3	Pre-treatment	22	6.66	6.66
Cis jasmone-BEAL	4	Pre-treatment	13	20	33.33
Cis jasmone-AEL	1	Pre-treatment	0	37.7	6.66
Cis jasmone-AEL	2	Pre-treatment	37	0	6.66
Cis jasmone-AEL	3	Pre-treatment	14	18	20
Cis jasmone-AEL	4	Pre-treatment	13.33	9	0
Azadirachtin –BEL	1	Pre-treatment	6.66	13.33	25
Azadirachtin –BEL	2	Pre-treatment	40	26.66	15
Azadirachtin –BEL	3	Pre-treatment	40	13.33	20
Azadirachtin –BEL	4	Pre-treatment	0	33.33	0
Azadirachtin –BEAL	1	Pre-treatment	20	13.33	0
Azadirachtin –BEAL	2	Pre-treatment	26.66	20	20
Azadirachtin –BEAL	3	Pre-treatment	13.33	13.33	6.66
Azadirachtin –BEAL	4	Pre-treatment	13.33	33.33	20
Azadirachtin –AEL	1	Pre-treatment	13.33	20	13.33
Azadirachtin –AEL	2	Pre-treatment	6.66	0	20
Azadirachtin –AEL	3	Pre-treatment	6.66	6.66	0
Azadirachtin –AEL	4	Pre-treatment	40	40	6.66
Water-BEL	1	10 DAT	67	80	13
Water-BEL	2	10 DAT	7	47	40
Water-BEL	3	10 DAT	33	73	20
Water-BEL	4	10 DAT	47	27	27
Water-BAEL	1	10 DAT	33	80	7
Water-BAEL	2	10 DAT	53	47	20
Water-BAEL	3	10 DAT	47	33	53
Water-BAEL	4	10 DAT	33	33	33
Water-AEL	1	10 DAT	53	53	33
Water-AEL	2	10 DAT	27	60	27
Water-AEL	3	10 DAT	47	53	20
Water-AEL	4	10 DAT	33	67	27
Actigard-BEL	1	10 DAT	47	53	7
Actigard-BEL	2	10 DAT	33	20	27
Actigard-BEL	3	10 DAT	40	33	13
Actigard-BEL	4	10 DAT	13	47	13
Actigard-BAEL	1	10 DAT	13	47	20
Actigard-BAEL	2	10 DAT	27	33	20
Actigard-BAEL	3	10 DAT	27	20	7
Actigard-BAEL	4	10 DAT	33	40	7
Actigard-AEL	1	10 DAT	20	27	27
Actigard-AEL	2	10 DAT	33	33	13
Actigard-AEL	3	10 DAT	40	27	20
Actigard-AEL	4	10 DAT	13	47	7
Cis jasmone –BEL	1	10 DAT	40	47	20
Cis jasmone –BEL	2	10 DAT	27	67	20
Cis jasmone –BEL	3	10 DAT	33	60	13
Cis jasmone –BEL	4	10 DAT	40	40	7
Cis jasmone-BEAL	1	10 DAT	13	13	33
Cis jasmone-BEAL	2	10 DAT	7	7	20
Cis jasmone-BEAL	3	10 DAT	27	47	40
Cis jasmone-BEAL	4	10 DAT	20	27	53
Cis jasmone-AEL	1	10 DAT	40	53	13
Cis jasmone-AEL	2	10 DAT	27	40	20
Cis jasmone-AEL	3	10 DAT	47	60	13
Cis jasmone-AEL	4	10 DAT	33	100	33
Azadirachtin –BEL	1	10 DAT	47	27	47
Azadirachtin –BEL	2	10 DAT	13	53	13
Azadirachtin –BEL	3	10 DAT	33	67	33
Azadirachtin –BEL	4	10 DAT	0	47	13
Azadirachtin –BEAL	1	10 DAT	33	46	20
Azadirachtin –BEAL	2	10 DAT	13	12	7
Azadirachtin –BEAL	3	10 DAT	33	38	20
Azadirachtin –BEAL	4	10 DAT	20	24	13
Azadirachtin –AEL	1	10 DAT	33	47	20
Azadirachtin –AEL	2	10 DAT	33	33	27
Azadirachtin –AEL	3	10 DAT	13	33	7
Azadirachtin –AEL	4	10 DAT	53	27	40
Water-BEL	1	20 DAT	73	73	33
Water-BEL	2	20 DAT	53	73	13
Water-BEL	3	20 DAT	47	67	60
Water-BEL	4	20 DAT	47	53	27
Water-BAEL	1	20 DAT	80	33	27
Water-BAEL	2	20 DAT	60	73	47
Water-BAEL	3	20 DAT	47	53	80
Water-BAEL	4	20 DAT	73	87	27
Water-AEL	1	20 DAT	67	60	47
Water-AEL	2	20 DAT	33	73	67
Water-AEL	3	20 DAT	60	53	27
Water-AEL	4	20 DAT	47	80	53
Actigard-BEL	1	20 DAT	13	60	47
Actigard-BEL	2	20 DAT	40	53	20
Actigard-BEL	3	20 DAT	40	47	73
Actigard-BEL	4	20 DAT	60	60	40
Actigard-BAEL	1	20 DAT	27	33	27
Actigard-BAEL	2	20 DAT	53	67	20
Actigard-BAEL	3	20 DAT	33	67	67
Actigard-BAEL	4	20 DAT	27	67	7
Actigard-AEL	1	20 DAT	67	67	33
Actigard-AEL	2	20 DAT	60	47	27
Actigard-AEL	3	20 DAT	53	67	27
Actigard-AEL	4	20 DAT	53	33	53
Cis jasmone –BEL	1	20 DAT	47	53	20
Cis jasmone –BEL	2	20 DAT	80	60	40
Cis jasmone –BEL	3	20 DAT	40	47	33
Cis jasmone –BEL	4	20 DAT	67	53	67
Cis jasmone-BEAL	1	20 DAT	40	73	13
Cis jasmone-BEAL	2	20 DAT	80	100	33
Cis jasmone-BEAL	3	20 DAT	40	73	40
Cis jasmone-BEAL	4	20 DAT	33	60	47
Cis jasmone-AEL	1	20 DAT	73	67	47
Cis jasmone-AEL	2	20 DAT	47	67	40
Cis jasmone-AEL	3	20 DAT	27	73	67
Cis jasmone-AEL	4	20 DAT	40	73	67
Azadirachtin –BEL	1	20 DAT	33	60	40
Azadirachtin –BEL	2	20 DAT	27	33	40
Azadirachtin –BEL	3	20 DAT	33	67	47
Azadirachtin –BEL	4	20 DAT	60	80	27
Azadirachtin –BEAL	1	20 DAT	33	20	20
Azadirachtin –BEAL	2	20 DAT	47	80	47
Azadirachtin –BEAL	3	20 DAT	60	53	27
Azadirachtin –BEAL	4	20 DAT	60	53	40
Azadirachtin –AEL	1	20 DAT	40	40	80
Azadirachtin –AEL	2	20 DAT	33	47	7
Azadirachtin –AEL	3	20 DAT	73	47	40
Azadirachtin –AEL	4	20 DAT	47	53	53
Water-BEL	1	30 DAT	80	87	67
Water-BEL	2	30 DAT	47	67	20
Water-BEL	3	30 DAT	67	73	73
Water-BEL	4	30 DAT	73	80	67
Water-BAEL	1	30 DAT	80	67	67
Water-BAEL	2	30 DAT	73	100	67
Water-BAEL	3	30 DAT	73	93	40
Water-BAEL	4	30 DAT	60	67	60
Water-AEL	1	30 DAT	80	93	80
Water-AEL	2	30 DAT	73	80	53
Water-AEL	3	30 DAT	73	87	40
Water-AEL	4	30 DAT	80	87	40
Actigard-BEL	1	30 DAT	60	93	73
Actigard-BEL	2	30 DAT	67	73	53
Actigard-BEL	3	30 DAT	53	60	60
Actigard-BEL	4	30 DAT	67	60	53
Actigard-BAEL	1	30 DAT	47	80	47
Actigard-BAEL	2	30 DAT	53	100	60
Actigard-BAEL	3	30 DAT	27	73	53
Actigard-BAEL	4	30 DAT	13	87	73
Actigard-AEL	1	30 DAT	53	100	53
Actigard-AEL	2	30 DAT	67	53	60
Actigard-AEL	3	30 DAT	53	73	40
Actigard-AEL	4	30 DAT	40	47	47
Cis jasmone –BEL	1	30 DAT	73	87	53
Cis jasmone –BEL	2	30 DAT	73	73	53
Cis jasmone –BEL	3	30 DAT	87	53	47
Cis jasmone –BEL	4	30 DAT	47	73	73
Cis jasmone-BEAL	1	30 DAT	67	73	53
Cis jasmone-BEAL	2	30 DAT	53	53	47
Cis jasmone-BEAL	3	30 DAT	40	100	73
Cis jasmone-BEAL	4	30 DAT	60	100	33
Cis jasmone-AEL	1	30 DAT	73	100	80
Cis jasmone-AEL	2	30 DAT	47	100	73
Cis jasmone-AEL	3	30 DAT	67	73	20
Cis jasmone-AEL	4	30 DAT	80	67	67
Azadirachtin –BEL	1	30 DAT	60	73	60
Azadirachtin –BEL	2	30 DAT	60	93	80
Azadirachtin –BEL	3	30 DAT	60	80	73
Azadirachtin –BEL	4	30 DAT	60	67	20
Azadirachtin –BEAL	1	30 DAT	73	60	67
Azadirachtin –BEAL	2	30 DAT	40	67	67
Azadirachtin –BEAL	3	30 DAT	47	27	33
Azadirachtin –BEAL	4	30 DAT	60	93	47
Azadirachtin –AEL	1	30 DAT	47	93	53
Azadirachtin –AEL	2	30 DAT	47	60	67
Azadirachtin –AEL	3	30 DAT	87	67	80
Azadirachtin –AEL	4	30 DAT	73	87	73
Water-BEL	1	50 DAT	75	98	100
Water-BEL	2	50 DAT	81	89	80
Water-BEL	3	50 DAT	90	89	73
Water-BEL	4	50 DAT	50	95	81
Water-BAEL	1	50 DAT	73	100	65
Water-BAEL	2	50 DAT	67	92	86
Water-BAEL	3	50 DAT	56	97	75
Water-BAEL	4	50 DAT	97	96	91
Water-AEL	1	50 DAT	73	98	60
Water-AEL	2	50 DAT	82	80	79
Water-AEL	3	50 DAT	91	91	80
Water-AEL	4	50 DAT	77	100	75
Actigard-BEL	1	50 DAT	59	100	67
Actigard-BEL	2	50 DAT	94	94	76
Actigard-BEL	3	50 DAT	63	88	62
Actigard-BEL	4	50 DAT	100	100	74
Actigard-BAEL	1	50 DAT	54	82	53
Actigard-BAEL	2	50 DAT	80	82	69
Actigard-BAEL	3	50 DAT	67	76	80
Actigard-BAEL	4	50 DAT	66	78	78
Actigard-AEL	1	50 DAT	87	88	46
Actigard-AEL	2	50 DAT	92	82	60
Actigard-AEL	3	50 DAT	52	80	55
Actigard-AEL	4	50 DAT	81	70	43
Cis jasmone –BEL	1	50 DAT	82	83	92
Cis jasmone –BEL	2	50 DAT	94	95	72
Cis jasmone –BEL	3	50 DAT	84	100	74
Cis jasmone –BEL	4	50 DAT	63	78	75
Cis jasmone-BEAL	1	50 DAT	85	93	42
Cis jasmone-BEAL	2	50 DAT	83	78	52
Cis jasmone-BEAL	3	50 DAT	97	90	70
Cis jasmone-BEAL	4	50 DAT	56	100	62
Cis jasmone-AEL	1	50 DAT	82	94	65
Cis jasmone-AEL	2	50 DAT	83	100	67
Cis jasmone-AEL	3	50 DAT	84	97	80
Cis jasmone-AEL	4	50 DAT	39	95	70
Azadirachtin –BEL	1	50 DAT	86	89	60
Azadirachtin –BEL	2	50 DAT	82	95	76
Azadirachtin –BEL	3	50 DAT	85	96	72
Azadirachtin –BEL	4	50 DAT	87	74	53
Azadirachtin –BEAL	1	50 DAT	85	58	47
Azadirachtin –BEAL	2	50 DAT	69	85	52
Azadirachtin –BEAL	3	50 DAT	NA	64	40
Azadirachtin –BEAL	4	50 DAT	35	80	85
Azadirachtin –AEL	1	50 DAT	84	96	100
Azadirachtin –AEL	2	50 DAT	68	100	78
Azadirachtin –AEL	3	50 DAT	55	98	69
Azadirachtin –AEL	4	50 DAT	100	92	87

## Sheet: Mortality
Title: Wheat stem diapausing larval mortaltiy in treatment plots at three locations of Montana, 2017
Treatment	Rep	Morality (%)
		Knees	Choteau	Conrad
Water-BEL	1	22.22	0	21.739
Water-BEL	2	16.6	0	29.411
Water-BEL	3	23.0769	0	8.33
Water-BEL	4	30	7.14	18.181
Water-BAEL	1	13.33	10.34	14.285
Water-BAEL	2	20	6.25	15.789
Water-BAEL	3	9	16.66	6
Water-BAEL	4	25	8.33	11.11
Water-AEL	1	23.8	7.69	40
Water-AEL	2	0	13.33	19.04
Water-AEL	3	0	3.7	23.529
Water-AEL	4	20	20	17.673
Actigard-BEL	1	20	11.11	45
Actigard-BEL	2	42	25	30
Actigard-BEL	3	29	7.69	25
Actigard-BEL	4	45.83	12.5	37.5
Actigard-BAEL	1	62.5	35.13	50
Actigard-BAEL	2	40	36	68
Actigard-BAEL	3	58.33	28	35
Actigard-BAEL	4	100	32	62
Actigard-AEL	1	43	6.97	12.5
Actigard-AEL	2	48	4.878	32
Actigard-AEL	3	50	6.89	11.764
Actigard-AEL	4	42.857	25	26
Cis jasmone –BEL	1	8.33	13.51	50
Cis jasmone –BEL	2	28.57	10	18.181
Cis jasmone –BEL	3	15	17.39	16.66
Cis jasmone –BEL	4	20	9.677	7.41
Cis jasmone-BEAL	1	35	7.401	60
Cis jasmone-BEAL	2	12.5	23.68	30.769
Cis jasmone-BEAL	3	12.5	3.44	0
Cis jasmone-BEAL	4	42.85	14.285	10
Cis jasmone-AEL	1	46.66	14.285	70
Cis jasmone-AEL	2	25	18.75	0
Cis jasmone-AEL	3	23.67	14.81	23.52
Cis jasmone-AEL	4	50	45.45	14.285
Azadirachtin –BEL	1	37.5	12	60
Azadirachtin –BEL	2	0	11	19.047
Azadirachtin –BEL	3	8.33	5	4.761
Azadirachtin –BEL	4	37.5	8	15.385
Azadirachtin –BEAL	1	18.75	13	19
Azadirachtin –BEAL	2	12	18	15
Azadirachtin –BEAL	3	10.52	15	18
Azadirachtin –BEAL	4	15	16	13
Azadirachtin –AEL	1	42.86	24.24	10
Azadirachtin –AEL	2	9.09	10	11.764
Azadirachtin –AEL	3	22.22	16.66	16.66
Azadirachtin –AEL	4	55.55	25	3.22

## Sheet: Body weight
Title: Wheat stem diapausing larval body weight in treatment plots at three locations of Montana, 2017
Treatment	Replicates	Body weight (mg)
		Knees	Choteau	Conrad
Water-BEL	1	13	17	19
Water-BEL	2	14	18	18
Water-BEL	3	17	16	18
Water-BEL	4	15	16	17
Water-BAEL	1	15	16	15
Water-BAEL	2	11	11	18
Water-BAEL	3	13	14	19
Water-BAEL	4	10	13	14
Water-AEL	1	14	15	13
Water-AEL	2	13	17	12
Water-AEL	3	13	15	14
Water-AEL	4	13	15	15
Actigard-BEL	1	8	15	8
Actigard-BEL	2	9	14	12
Actigard-BEL	3	12	15	10
Actigard-BEL	4	12	13	13
Actigard-BAEL	1	8	14	9
Actigard-BAEL	2	9	14	14
Actigard-BAEL	3	8	14	19
Actigard-BAEL	4	10	12	9
Actigard-AEL	1	11	16	14
Actigard-AEL	2	13	11	15
Actigard-AEL	3	10	14	14
Actigard-AEL	4	10	13	17
Cis jasmone –BEL	1	12	14	19
Cis jasmone –BEL	2	7	15	18
Cis jasmone –BEL	3	13	17	19
Cis jasmone –BEL	4	11	13	17
Cis jasmone-BEAL	1	13	14	15
Cis jasmone-BEAL	2	11	14	18
Cis jasmone-BEAL	3	12	15	19
Cis jasmone-BEAL	4	10	14	14
Cis jasmone-AEL	1	16	15	13
Cis jasmone-AEL	2	14	12	12
Cis jasmone-AEL	3	10	16	14
Cis jasmone-AEL	4	13	12	15
Azadirachtin –BEL	1	15	15	20
Azadirachtin –BEL	2	14	14	22
Azadirachtin –BEL	3	13	12	19
Azadirachtin –BEL	4	10	13	15
Azadirachtin –BEAL	1	11	18	14
Azadirachtin –BEAL	2	10	16	17
Azadirachtin –BEAL	3	12	10	13
Azadirachtin –BEAL	4	10	15	13
Azadirachtin –AEL	1	13	15	NA
Azadirachtin –AEL	2	14	11	18
Azadirachtin –AEL	3	10	11	15
Azadirachtin –AEL	4	13	11	18

## Sheet: Sawfly-parasitoid population
Title: Sweep-net sampling for sawfly adults and its parasitoids from treatment plots at different sampling time at three locations of Montana, 2017
Treatment	Replicates	Sampling period	Knees		Choteau		Conrad
			Sawfly Adult Population	Parasitoid Adults Population	Sawfly Population	Parasitoid Population	Sawfly Population	Parasitoid Population
Water-BEL	1	10 DAT	6	1	7	0	2	0
Water-BEL	2	10 DAT	10	0	10	1	5	1
Water-BEL	3	10 DAT	7	0	12	2	3	0
Water-BEL	4	10 DAT	7	0	16	5	2	0
Water-BAEL	1	10 DAT	5	2	17	1	2	2
Water-BAEL	2	10 DAT	6	1	10	3	1	1
Water-BAEL	3	10 DAT	5	1	9	3	4	1
Water-BAEL	4	10 DAT	6	1	11	2	3	3
Water-AEL	1	10 DAT	5	0	17	2	0	1
Water-AEL	2	10 DAT	2	0	13	1	2	1
Water-AEL	3	10 DAT	5	0	10	1	2	0
Water-AEL	4	10 DAT	8	1	9	2	1	2
Actigard-BEL	1	10 DAT	1	0	7	4	4	0
Actigard-BEL	2	10 DAT	3	1	4	1	2	1
Actigard-BEL	3	10 DAT	1	1	6	1	4	0
Actigard-BEL	4	10 DAT	1	0	8	1	0	0
Actigard-BAEL	1	10 DAT	3	1	5	0	2	0
Actigard-BAEL	2	10 DAT	1	0	9	1	0	0
Actigard-BAEL	3	10 DAT	1	1	12	0	1	0
Actigard-BAEL	4	10 DAT	4	1	3	3	0	0
Actigard-AEL	1	10 DAT	6	0	17	1	4	0
Actigard-AEL	2	10 DAT	3	0	6	3	3	0
Actigard-AEL	3	10 DAT	2	0	7	1	0	0
Actigard-AEL	4	10 DAT	6	0	12	6	0	2
Cis jasmone –BEL	1	10 DAT	9	1	6	0	1	0
Cis jasmone –BEL	2	10 DAT	1	0	11	1	0	5
Cis jasmone –BEL	3	10 DAT	4	0	16	0	1	0
Cis jasmone –BEL	4	10 DAT	6	0	11	3	3	0
Cis jasmone-BEAL	1	10 DAT	2	1	15	2	2	0
Cis jasmone-BEAL	2	10 DAT	4	0	5	0	2	0
Cis jasmone-BEAL	3	10 DAT	2	1	10	1	1	0
Cis jasmone-BEAL	4	10 DAT	7	0	12	2	5	1
Cis jasmone-AEL	1	10 DAT	2	1	12	1	2	2
Cis jasmone-AEL	2	10 DAT	2	1	6	0	4	0
Cis jasmone-AEL	3	10 DAT	0	0	5	3	3	0
Cis jasmone-AEL	4	10 DAT	7	2	14	2	1	3
Azadirachtin –BEL	1	10 DAT	5	1	12	0	1	1
Azadirachtin –BEL	2	10 DAT	7	1	3	0	0	0
Azadirachtin –BEL	3	10 DAT	0	0	3	5	3	0
Azadirachtin –BEL	4	10 DAT	5	0	17	2	0	0
Azadirachtin –BEAL	1	10 DAT	2	1	6	0	1	3
Azadirachtin –BEAL	2	10 DAT	1	1	6	0	4	0
Azadirachtin –BEAL	3	10 DAT	2	0	4	6	1	2
Azadirachtin –BEAL	4	10 DAT	3	3	8	5	0	0
Azadirachtin –AEL	1	10 DAT	1	0	12	1	4	3
Azadirachtin –AEL	2	10 DAT	6	0	3	0	1	0
Azadirachtin –AEL	3	10 DAT	0	0	7	3	2	0
Azadirachtin –AEL	4	10 DAT	8	1	5	0	0	0
Water-BEL	1	20 DAT	2	8	23	3	0	0
Water-BEL	2	20 DAT	1	3	18	2	2	0
Water-BEL	3	20 DAT	3	1	14	2	0	1
Water-BEL	4	20 DAT	7	1	21	1	4	0
Water-BAEL	1	20 DAT	5	7	15	1	1	1
Water-BAEL	2	20 DAT	2	0	15	0	0	2
Water-BAEL	3	20 DAT	2	0	20	1	5	0
Water-BAEL	4	20 DAT	3	4	28	3	2	2
Water-AEL	1	20 DAT	0	1	15	1	1	0
Water-AEL	2	20 DAT	3	4	15	2	0	2
Water-AEL	3	20 DAT	1	0	14	2	3	0
Water-AEL	4	20 DAT	3	4	10	5	0	4
Actigard-BEL	1	20 DAT	3	8	24	2	1	1
Actigard-BEL	2	20 DAT	3	3	20	0	3	0
Actigard-BEL	3	20 DAT	4	1	12	2	0	0
Actigard-BEL	4	20 DAT	3	6	30	4	0	3
Actigard-BAEL	1	20 DAT	4	5	14	2	0	0
Actigard-BAEL	2	20 DAT	1	4	11	1	1	0
Actigard-BAEL	3	20 DAT	1	1	16	1	0	3
Actigard-BAEL	4	20 DAT	1	6	20	6	2	3
Actigard-AEL	1	20 DAT	2	6	10	1	4	1
Actigard-AEL	2	20 DAT	2	0	10	5	0	0
Actigard-AEL	3	20 DAT	1	0	22	0	0	0
Actigard-AEL	4	20 DAT	5	4	10	5	5	0
Cis jasmone –BEL	1	20 DAT	1	1	26	2	3	0
Cis jasmone –BEL	2	20 DAT	2	7	12	2	0	1
Cis jasmone –BEL	3	20 DAT	3	4	17	0	1	4
Cis jasmone –BEL	4	20 DAT	2	12	26	2	0	2
Cis jasmone-BEAL	1	20 DAT	5	2	30	2	0	1
Cis jasmone-BEAL	2	20 DAT	2	6	4	6	2	3
Cis jasmone-BEAL	3	20 DAT	1	1	20	5	0	1
Cis jasmone-BEAL	4	20 DAT	6	10	17	4	3	0
Cis jasmone-AEL	1	20 DAT	1	6	21	4	0	3
Cis jasmone-AEL	2	20 DAT	0	2	10	0	1	0
Cis jasmone-AEL	3	20 DAT	2	4	15	4	0	3
Cis jasmone-AEL	4	20 DAT	4	5	27	3	0	0
Azadirachtin –BEL	1	20 DAT	3	5	25	3	0	0
Azadirachtin –BEL	2	20 DAT	2	3	7	0	3	3
Azadirachtin –BEL	3	20 DAT	4	2	23	1	0	1
Azadirachtin –BEL	4	20 DAT	3	6	25	2	2	0
Azadirachtin –BEAL	1	20 DAT	2	3	19	3	0	0
Azadirachtin –BEAL	2	20 DAT	1	9	9	3	0	1
Azadirachtin –BEAL	3	20 DAT	6	5	10	3	2	0
Azadirachtin –BEAL	4	20 DAT	4	4	25	5	1	0
Azadirachtin –AEL	1	20 DAT	1	5	11	3	0	0
Azadirachtin –AEL	2	20 DAT	6	0	25	0	2	0
Azadirachtin –AEL	3	20 DAT	2	2	23	0	0	1
Azadirachtin –AEL	4	20 DAT	2	4	17	2	1	0
Water-BEL	1	30 DAT	1	0	1	0	0	1
Water-BEL	2	30 DAT	0	0	0	1	1	0
Water-BEL	3	30 DAT	0	0	1	0	0	0
Water-BEL	4	30 DAT	1	1	3	0	1	0
Water-BAEL	1	30 DAT	0	1	1	6	0	2
Water-BAEL	2	30 DAT	0	1	0	2	0	0
Water-BAEL	3	30 DAT	0	5	3	1	0	0
Water-BAEL	4	30 DAT	0	1	2	2	0	1
Water-AEL	1	30 DAT	0	0	1	3	1	0
Water-AEL	2	30 DAT	0	0	1	1	0	0
Water-AEL	3	30 DAT	0	3	0	0	0	0
Water-AEL	4	30 DAT	0	2	2	2	2	0
Actigard-BEL	1	30 DAT	0	1	0	3	0	0
Actigard-BEL	2	30 DAT	1	0	0	0	1	0
Actigard-BEL	3	30 DAT	0	1	0	0	0	1
Actigard-BEL	4	30 DAT	0	2	2	5	0	0
Actigard-BAEL	1	30 DAT	0	3	2	2	0	1
Actigard-BAEL	2	30 DAT	0	2	1	1	1	0
Actigard-BAEL	3	30 DAT	0	0	0	0	0	1
Actigard-BAEL	4	30 DAT	0	1	4	0	0	0
Actigard-AEL	1	30 DAT	0	1	0	5	0	0
Actigard-AEL	2	30 DAT	0	1	3	0	1	0
Actigard-AEL	3	30 DAT	0	1	1	0	0	0
Actigard-AEL	4	30 DAT	0	3	3	1	0	0
Cis jasmone –BEL	1	30 DAT	0	0	2	0	0	0
Cis jasmone –BEL	2	30 DAT	0	0	3	3	2	0
Cis jasmone –BEL	3	30 DAT	0	0	0	0	0	0
Cis jasmone –BEL	4	30 DAT	0	0	4	2	1	0
Cis jasmone-BEAL	1	30 DAT	0	0	2	2	0	1
Cis jasmone-BEAL	2	30 DAT	0	2	1	1	0	0
Cis jasmone-BEAL	3	30 DAT	0	3	1	0	0	1
Cis jasmone-BEAL	4	30 DAT	0	2	6	0	1	1
Cis jasmone-AEL	1	30 DAT	0	2	3	1	0	1
Cis jasmone-AEL	2	30 DAT	1	0	0	0	0	0
Cis jasmone-AEL	3	30 DAT	0	1	2	0	0	0
Cis jasmone-AEL	4	30 DAT	1	0	2	2	0	0
Azadirachtin –BEL	1	30 DAT	1	0	1	0	0	3
Azadirachtin –BEL	2	30 DAT	0	2	4	2	0	0
Azadirachtin –BEL	3	30 DAT	0	2	4	1	1	0
Azadirachtin –BEL	4	30 DAT	0	2	3	3	0	0
Azadirachtin –BEAL	1	30 DAT	1	2	2	0	0	0
Azadirachtin –BEAL	2	30 DAT	0	0	0	0	0	0
Azadirachtin –BEAL	3	30 DAT	0	2	0	2	0	0
Azadirachtin –BEAL	4	30 DAT	0	2	0	2	0	1
Azadirachtin –AEL	1	30 DAT	0	2	1	4	0	0
Azadirachtin –AEL	2	30 DAT	1	0	1	0	0	0
Azadirachtin –AEL	3	30 DAT	0	0	1	0	0	0
Azadirachtin –AEL	4	30 DAT	0	1	1	2	0	1

## Sheet: Parasitism level
Title: Bracon spp. parasitism level in treatment plots at three locations of Montana, 2017
		Parasitism level (%)
Treatment	Replicates	Knees	Choteau	Conrad
Water-BEL	1	18.75	4.87	6.25
Water-BEL	2	23.067	2.94	9.375
Water-BEL	3	34.28	0	8.33
Water-BEL	4	21.05	1.85	18.181
Water-BAEL	1	13	2.04	9.07
Water-BAEL	2	11	0	9.375
Water-BAEL	3	15	6.06	0
Water-BAEL	4	42	0	11.11
Water-AEL	1	13.79	0	11.11
Water-AEL	2	0	0	16.526
Water-AEL	3	45	6.25	23.529
Water-AEL	4	45	0	17.073
Actigard-BEL	1	14	0	14.705
Actigard-BEL	2	6.66	0	3.75
Actigard-BEL	3	21.05	5.26	32
Actigard-BEL	4	11.9	2.325	37.5
Actigard-BAEL	1	5.88	5.55	18
Actigard-BAEL	2	25	2.7	0
Actigard-BAEL	3	2.77	5.71	31.81
Actigard-BAEL	4	3.03	0	26.66
Actigard-AEL	1	20.51	0	18.91
Actigard-AEL	2	9.05	2.08	13.79
Actigard-AEL	3	18.75	2.87	11.764
Actigard-AEL	4	11.6	6.66	20
Cis jasmone –BEL	1	3.58	0	5.88
Cis jasmone –BEL	2	6.67	0	5.88
Cis jasmone –BEL	3	12.5	9.09	16.66
Cis jasmone –BEL	4	8.33	1.85	7.142
Cis jasmone-BEAL	1	7.5	0	25
Cis jasmone-BEAL	2	8	1.61	8.695
Cis jasmone-BEAL	3	27.58	0	0
Cis jasmone-BEAL	4	15.78	0	10
Cis jasmone-AEL	1	4.878	0	25
Cis jasmone-AEL	2	13.33	0	9.52
Cis jasmone-AEL	3	3.84	0	23.529
Cis jasmone-AEL	4	30.769	0	14.28
Azadirachtin –BEL	1	38.7	0	0
Azadirachtin –BEL	2	0	0	10.52
Azadirachtin –BEL	3	23.33	0	4.76
Azadirachtin –BEL	4	17.3	0	15.38
Azadirachtin –BEAL	1	0	0	11.11
Azadirachtin –BEAL	2	0	0	7.4
Azadirachtin –BEAL	3	0	0	28.57
Azadirachtin –BEAL	4	33.33	3	0
Azadirachtin –AEL	1	11.11	0	29.629
Azadirachtin –AEL	2	0	0	0
Azadirachtin –AEL	3	18.51	0	16.66
Azadirachtin –AEL	4	14.7	0	3.22

## Sheet: Yield
Title: Winter wheat yield levels in treatment plots at three locations of Montana, 2017
Treatment	Replicates	Yield (Kg/hectare)
		Knees	Choteau	Conrad
Water-BEL	1	3367.21	2979.85	2379.31
Water-BEL	2	4239.44	4494.32	3965.06
Water-BEL	3	4018.19	3900.5	4989.28
Water-BEL	4	3978.51	3819.13	6241.47
Water-BAEL	1	3486.24	3690.68	3428.4
Water-BAEL	2	4264.99	4263.65	5570.32
Water-BAEL	3	4197.74	3900.5	5716.25
Water-BAEL	4	3915.3	3385.37	4593.18
Water-AEL	1	3415.63	4150.67	3920.67
Water-AEL	2	4038.36	3437.82	5275.76
Water-AEL	3	3770.04	3613.34	5714.23
Water-AEL	4	3734.39	3851.41	3805.68
Actigard-BEL	1	3637.55	3706.15	3425.04
Actigard-BEL	2	3587.12	3907.9	4057.87
Actigard-BEL	3	4308.03	5006.09	5580.41
Actigard-BEL	4	3110.31	2954.29	5856.8
Actigard-BAEL	1	3756.59	3544.75	3596.53
Actigard-BAEL	2	4011.46	3532.64	5291.23
Actigard-BAEL	3	3864.86	5044.42	4452.62
Actigard-BAEL	4	3111.66	3570.3	5271.05
Actigard-AEL	1	3142.59	3899.15	3449.92
Actigard-AEL	2	3951.61	3499.02	4162.77
Actigard-AEL	3	4030.29	3777.43	6610.68
Actigard-AEL	4	4111.66	4715.57	5790.22
Cis jasmone –BEL	1	3881	3057.86	3515.16
Cis jasmone –BEL	2	4004.07	4599.9	4498.35
Cis jasmone –BEL	3	4480.87	3565.6	5290.56
Cis jasmone –BEL	4	3815.77	4575.02	6011.48
Cis jasmone-BEAL	1	3915.97	3513.81	4499.7
Cis jasmone-BEAL	2	4022.89	4115.7	5015.51
Cis jasmone-BEAL	3	4332.92	3640.91	6127.82
Cis jasmone-BEAL	4	4037.02	3605.94	5322.16
Cis jasmone-AEL	1	3797.61	3498.35	4039.04
Cis jasmone-AEL	2	4206.49	3499.69	4162.77
Cis jasmone-AEL	3	3507.09	3509.11	4782.15
Cis jasmone-AEL	4	3784.16	4238.1	5419.68
Azadirachtin –BEL	1	3819.8	3472.12	3582.41
Azadirachtin –BEL	2	4334.26	3661.76	5595.87
Azadirachtin –BEL	3	4269.7	3872.93	6480.88
Azadirachtin –BEL	4	3685.3	3701.44	6204.49
Azadirachtin –BEAL	1	3142.59	3381.33	3492.29
Azadirachtin –BEAL	2	3945.56	3696.06	5393.45
Azadirachtin –BEAL	3	4030.29	3967.75	6184.31
Azadirachtin –BEAL	4	4111.66	3481.53	5443.89
Azadirachtin –AEL	1	3830.56	3564.25	4121.75
Azadirachtin –AEL	2	4201.11	4147.31	3721.62
Azadirachtin –AEL	3	4121.08	4214.56	6741.14
Azadirachtin –AEL	4	3576.36	3653.02	6230.04

## Sheet: Test weight
Title: Winter wheat test weight levels in treatment plots at three locations of Montana, 2017
Treatment	Replicates	Test weight (kg/cubic meter)
		Knees	Choteau	Conrad
Water-BEL	1	787.097	749.677	788.387
Water-BEL	2	785.806	780.645	787.097
Water-BEL	3	792.258	762.581	794.839
Water-BEL	4	787.097	787.097	803.871
Water-BAEL	1	774.194	758.71	779.355
Water-BAEL	2	792.258	783.226	800
Water-BAEL	3	793.548	785.806	806.452
Water-BAEL	4	788.387	757.419	806.452
Water-AEL	1	774.194	780.645	790.968
Water-AEL	2	803.871	783.226	781.935
Water-AEL	3	790.968	748.387	793.548
Water-AEL	4	793.548	761.29	789.677
Actigard-BEL	1	794.839	779.355	783.226
Actigard-BEL	2	798.71	766.452	796.129
Actigard-BEL	3	793.548	766.452	800
Actigard-BEL	4	793.548	753.548	805.161
Actigard-BAEL	1	792.258	785.806	771.613
Actigard-BAEL	2	803.871	790.968	797.419
Actigard-BAEL	3	793.548	789.677	794.839
Actigard-BAEL	4	797.419	790.968	802.581
Actigard-AEL	1	794.839	775.484	778.065
Actigard-AEL	2	797.419	775.484	787.097
Actigard-AEL	3	796.129	780.645	800
Actigard-AEL	4	790.968	772.903	807.742
Cis jasmone –BEL	1	787.097	769.032	860.645
Cis jasmone –BEL	2	798.71	756.129	797.419
Cis jasmone –BEL	3	788.387	747.097	807.742
Cis jasmone –BEL	4	787.097	781.935	812.903
Cis jasmone-BEAL	1	802.581	781.935	784.516
Cis jasmone-BEAL	2	787.097	784.516	789.677
Cis jasmone-BEAL	3	793.548	779.355	806.452
Cis jasmone-BEAL	4	787.097	761.29	805.161
Cis jasmone-AEL	1	790.968	774.194	794.839
Cis jasmone-AEL	2	790.968	744.516	779.355
Cis jasmone-AEL	3	792.258	772.903	802.581
Cis jasmone-AEL	4	792.258	778.065	787.097
Azadirachtin –BEL	1	789.677	774.194	785.806
Azadirachtin –BEL	2	790.968	740.645	797.419
Azadirachtin –BEL	3	797.419	785.806	805.161
Azadirachtin –BEL	4	790.968	758.71	798.71
Azadirachtin –BEAL	1	793.548	760	779.355
Azadirachtin –BEAL	2	794.839	771.613	798.71
Azadirachtin –BEAL	3	794.839	732.903	796.129
Azadirachtin –BEAL	4	790.968	757.419	805.161
Azadirachtin –AEL	1	794.839	752.258	784.516
Azadirachtin –AEL	2	790.968	783.226	770.323
Azadirachtin –AEL	3	790.968	778.065	798.71
Azadirachtin –AEL	4	785.806	760	801.29

## Sheet: Protein
Title: Protein levels in treatment plots at three locations of Montana, 2017
Treatment	Replicates	Protein level (%)
		Knees	Choteau	Conrad
Water-BEL	1	11	15	13
Water-BEL	2	11	13	13
Water-BEL	3	11	14	13
Water-BEL	4	11	14	12
Water-BAEL	1	12	14	14
Water-BAEL	2	11	13	12
Water-BAEL	3	11	13	12
Water-BAEL	4	12	14	13
Water-AEL	1	12	14	13
Water-AEL	2	11	13	13
Water-AEL	3	11	15	13
Water-AEL	4	13	14	14
Actigard-BEL	1	11	14	14
Actigard-BEL	2	11	14	13
Actigard-BEL	3	12	14	13
Actigard-BEL	4	12	16	12
Actigard-BAEL	1	12	14	13
Actigard-BAEL	2	11	13	13
Actigard-BAEL	3	12	14	13
Actigard-BAEL	4	12	15	12
Actigard-AEL	1	12	15	14
Actigard-AEL	2	11	14	14
Actigard-AEL	3	11	14	13
Actigard-AEL	4	12	15	12
Cis jasmone –BEL	1	12	14	17
Cis jasmone –BEL	2	11	14	13
Cis jasmone –BEL	3	11	10	13
Cis jasmone –BEL	4	12	14	13
Cis jasmone-BEAL	1	11	13	13
Cis jasmone-BEAL	2	11	13	13
Cis jasmone-BEAL	3	11	13	13
Cis jasmone-BEAL	4	11	14	13
Cis jasmone-AEL	1	12	15	13
Cis jasmone-AEL	2	11	15	13
Cis jasmone-AEL	3	10	15	13
Cis jasmone-AEL	4	12	14	14
Azadirachtin –BEL	1	12	14	14
Azadirachtin –BEL	2	11	15	12
Azadirachtin –BEL	3	11	13	12
Azadirachtin –BEL	4	12	15	12
Azadirachtin –BEAL	1	11	15	13
Azadirachtin –BEAL	2	11	14	14
Azadirachtin –BEAL	3	11	15	12
Azadirachtin –BEAL	4	12	15	12
Azadirachtin –AEL	1	12	15	13
Azadirachtin –AEL	2	11	14	14
Azadirachtin –AEL	3	11	13	12
Azadirachtin –AEL	4	11	15	12

[truncated: 2 more sheets: Lodging rating, Sheet1]
